# Supplementary material for: Feasibility of oral HIV self-testing in female sex workers in Gaborone, Botswana
Source: PLoS One. 2021 Nov 8;16(11):e0259508. doi: 10.1371/journal.pone.0259508 (PMC8575243; doi:10.1371/journal.pone.0259508)
Supplement: S5 File — (XLSX) [file pone.0259508.s005.xlsx]

## Sheet: Sheet1
record	age	marital_status	number_children_you_have	level_education	occupation
1	50	1	2	2	3
2	45	1	2	3	5
3	35	1	2	4	2
4	30	1	2	2	2
5	50	1	3	2	5
6	25	1	2	4	1
7	25	3	2	3	2
9	30	1	2	5	2
10	25	1	2	2	2
11	25	1	3	5	2
12	25	1	2	3	2
13	20	1	1	4	2
14	40	2	1	4	5
15	20	1	1	3	2
16	29	1	3	3	2
17	35	3	3	3	2
18	25	3	3	3	2
19	40	1	2	3	2
20	40	1	2	3	2
21	30	1	2	3	2
22	25	1	2	3	2
23	30	1	3	2	2
24	50	1	2	2	2
25	30	1	3	3	2
26	25	1	3	2	2
27	30	1	2	3	3
28	40	6	3	4	3
29	20	1	2	3	2
30	25	1	2	3	2
31	40	1	4	3	2
32	30	3	2	4	2
33	20	1	2	3	2
34	25	1	2	4	2
35	30	1	3	3	5
36	35	1	2	3	2
37	35	1	3	3	2
38	30	1	3	3	1
39	20	1	2	4	2
40	25	1	3	5	3
41	25	1	2	4	1
42	35	1	3	3	2
43	30	1	2	3	2
44	35	3	3	3	2
45	25	1	2	4	2
46	40	1	2	2	2
47	40	1	2	3	5
48	60	1	2	3	2
49	30	1	2	5	1
50	40	1	1	3	5
51	35	1	2	3	5
52	35	1	2	3	2
53	45	1	3	3	3
54	30	1	2	2	1
55	30	1	2	3	2
56	25	3	2	5	1
57	45	3	3	2	5
58	45	3	2	2	1
59	25	1	1	3	5
60	25	1	2	2	2
61	24	3	2	3	2
62	45	6	3	3	2
63	25	3	3	3	2
64	30	3	2	3	2
65	20	1	2	3	2
66	50	1	2	2	5
67	45	1	2	3	2
68	20	1	1	4	2
69	25	1	2	3	2
70	50	3	2	2	5
71	50	1	2	3	3
72	35	1	2	3	1
73	40	1	2	3	5
74	30	3	3	3	5
75	35	3	2	5	1
76	40	1	2	3	1
77	25	3	2	3	2
78	40	3	1	3	5
79	30	3	1	3	5
80	30	1	2	3	2
81	40	1	3	3	2
82	30	1	2	3	5
83	30	3	4	4	2
84	20	3	2	3	2
85	20	3	2	3	5
86	20	1	1	4	2
87	20	1	2	3	2
88	30	3	4	3	2
90	30	1	2	4	1
91	20	1	1	3	2
92	20	1	2	3	2
93	45	1	4	3	2
94	40	6	4	2	2
95	40	1	2	2	2
96	35	3	2	3	5
97	30	1	2	5	2
98	30	3	4	2	5
100	25	1	2	4	3
101	20	1	2	4	2
102	35	3	2	2	5
103	35	5	2	2	2
104	25	1	2	2	2
105	30	1	2	4	2
106	30	3	1	2	5
107	40	1	1	3	1
108	35	1	3	3	2
109	40	5	3	4	5
110	20	1	1	3	1
111	45	1	3	2	5
112	45	1	3	3	1
113	40	1	3	3	3
114	25	1	2	3	2
115	20	3	1	3	2
116	35	1	2	3	2
117	25	1	2	3	5
118	35	3	3	3	2
119	25	1	2	3	2
120	50	1	2	2	3
121	30	2	3	3	2
122	40	4	3	3	5
123	45	1	3	4	5
124	35	3	2	2	5
125	35	3	1	5	3
126	35	1	2	2	2
127	25	1	1	4	2
128	30	1	2	3	2
129	25	1	1	3	2
130	20	1	1	3	2
131	20	1	1	3	1
132	40	1	3	2	1
133	30	3	3	3	2
134	30	3	2	3	2
135	40	1	2	3	1
136	25	1	2	3	2
137	30	1	3	3	2
138	35	1	2	3	2
139	25	1	2	4	1
140	45	3	2	2	2
141	20	1	1	4	2
142	25	1	1	4	2
143	40	3	3	2	2
144	40	1	3	2	2
145	35	3	3	3	1
146	45	1	1	3	1
147	30	1	1	5	2
148	40	3	3	2	1
149	30	1	2	2	2
150	35	1	1	3	2
151	30	1	2	3	2
152	45	1	2	4	1
153	50	4	2	3	5
154	45	1	2	3	1
155	45	5	2	4	2
156	50	4	3	4	3
157	50	4	3	2	5
158	45	4	3	3	3
159	40	4	3	3	2
160	40	4	2	3	3
161	45	5	3	3	2
162	40	5	2	4	3
163	35	3	3	2	2
164	40	5	2	3	3
165	35	1	2	4	2
166	35	1	3	2	2
167	40	1	2	3	2
168	35	1	2	3	3
169	35	1	2	3	2
170	40	3	2	4	3
171	35	5	2	3	3
172	45	1	2	3	2
173	40	5	2	3	3
174	35	1	2	3	3
175	40	5	2	3	3
176	30	1	3	3	2
177	45	5	3	4	5
178	40	3	3	3	1
179	40	2	3	3	2
180	55	2	3	2	5
181	25	1	2	4	3
182	30	1	2	3	2
183	40	1	3	3	1
184	35	1	2	4	1
185	25	1	2	3	1
186	35	3	2	3	1
187	35	1	2	4	2
188	50	2	3	3	1
189	25	1	2	5	1
190	25	1	1	5	2
191	40	3	4	1	5
192	30	1	3	3	5
193	35	1	4	3	1
194	25	3	2	3	2
195	30	3	3	2	5
196	30	3	3	3	5
197	30	1	2	2	2
198	30	1	3	1	5
199	30	3	2	3	5
200	25	3	2	2	3
201	25	1	2	3	2
202	35	3	3	3	2
203	35	1	3	2	5
